# Supplementary material for: N-glycosylation of viral glycoprotein is a novel determinant for the tropism and virulence of highly pathogenic tick-borne bunyaviruses
Source: PLoS Pathog. 2024 Jul 15;20(7):e1012348. doi: 10.1371/journal.ppat.1012348 (PMC11271937; doi:10.1371/journal.ppat.1012348)
Supplement: S1 Data — (XLSX) [file ppat.1012348.s015.xlsx]

## Sheet: Fig 1a
		0	1	2	3
	Original	0.75	2.75	4	4.5
		1	2.75	4.5	4.25
		1	2.25	3.5	4.75
	Mean	0.916667	2.58333	4	4.5
	SD	0.144338	0.288675	0.5	0.25
	Hp50-4	1	4.25	4.5	6.25
		1.25	4	5	6.25
		1.25	3	4.75	6.5
	Mean	1.16667	3.75	4.75	6.33333
	SD	0.144338	0.661438	0.25	0.144338

## Sheet: Fig 2b
	HeLa	0	1	2	3
	recOri	1	3	4.5	4.5
		1.25	3.25	4.5	5
		1.25	2.25	4	4.5
	Mean	1.16667	2.83333	4.33333	4.66667
	SD	0.144338	0.520416	0.288675	0.288675
	recHp50-4	0.75	3	5.25	5.25
		0.75	3	4.5	5.5
		1	4	4.5	6.25
	Mean	0.833333	3.33333	4.75	5.66667
	SD	0.144338	0.57735	0.433013	0.520416
	HeLa	0	1	2	3
	LHpMOri	1	3.25	4.25	4.75
		1	3	4.5	4.75
		1.25	3	4.5	5.25
	Mean	1.08333	3.08333	4.41667	4.91667
	SD	0.144338	0.144338	0.144338	0.288675
	LOriMHp	1	3	4.5	5.5
		1	3.5	4.75	6
		1.25	3.75	5	6.25
	Mean	1.08333	3.41667	4.75	5.91667
	SD	0.144338	0.381881	0.25	0.381881

## Sheet: Fig 4d
					Jurkat	Control			DC-SIGN			DC-SIGNR			LSECtin
	Vero	%	Average			%	J%/V%		%	J%/V%		%	J%/V%		%	J%/V%
	recOri	2.63	2.22667			0	0		25.02	11.2365		13.1	5.88323		16.38	7.35629
		2.18				0	0		26.47	11.8877		12.13	5.4476		20.45	9.18413
		1.87				0.13	0.0583832		29	13.024		11.14	5.00299		23.73	10.6572
						Ave	0.0194611		Ave	12.0494		Ave	5.44461		Ave	9.06587
						SD	0.0337076		SD	0.904614		SD	0.440127		SD	1.65362
		%	Average			%	J%/V%		%	J%/V%		%	J%/V%		%	J%/V%
	recOri(U123A)	4.44	3.35333			0	0		0.04	0.0119284		0	0		0.42	0.125249
		3.01				0	0		0	0		0	0		0.51	0.152087
		2.61				0.04	0.0119284		0.1	0.0298211		0.03	0.00894632		0.23	0.0685885
						Ave	0.00397614		Ave	0.0139165		Ave	0.00298211		Ave	0.115308
						SD	0.00688688		SD	0.0150096		SD	0.00516516		SD	0.0426278

## Sheet: Fig 5a
	THP-1 without PMA	Control IgG	MAB161	MAB162	DC28	SOTO-1
		2	2.4	2.09	3.29	3.02
		2.41	2.54	2.28	3.57	3.54
		2.98	4.91	3.39	5.63	4.65
	Ave	2.46333	3.28333	2.58667	4.16333	3.73667
	SD	0.492172	1.41047	0.702163	1.27786	0.832606
	THP-1 with PMA	Control IgG	MAB161	MAB162	DC28	SOTO-1
		1.94	12.13	1.9	10.59	2.33
		2.32	15.84	2.53	14.24	3.11
		2.8	16.8	2.62	14.68	3.21
	Ave	2.35333	14.9233	2.35	13.17	2.88333
	SD	0.430968	2.46626	0.392301	2.24515	0.481802

## Sheet: Fig 5b, 5c
	THP-1	PMA-	Mock	iVLP-Ori
			0.07	0.75
			0.29	0.29
			0.98	2.16
		Ave	0.446667	1.06667
		SD	0.474798	0.974389
		PMA+	Mock	Ori				Ratio of PMA+/PMA-		iVLP-Ori	iVLP-Ori(U123A)
			0.1	21.64						20.2875	10.6539
			0.27	24.39						22.8656	12.3119
			0.93	27.38						25.6687	13.4487
		Ave	0.433333	24.47					Ave	22.9406	12.1382
		SD	0.438444	2.87084					SD	2.69141	1.40548
		PMA-	Mock	iVLP-Ori(U123A)
			0.07	1.99
			0.23	2.13
			0.87	3.19
		Ave	0.39	2.43667
		SD	0.42332	0.65615
		PMA+	Mock	Ori
			0.07	25.96
			0.24	30
			0.85	32.77
		Ave	0.386667	29.5767
		SD	0.410163	3.42468

## Sheet: Fig 5d
	Positivity in THP1/PMA				iVLP-Ori	Positivity in THP1/PMA				iVLP-Ori(U123A)
				Inf1	14.44				Inf1	8.37
				Inf2	17.92				Inf2	10.21
				Inf3	20.97				Inf3	12.77
				Ave	17.7767				Ave	10.45
	In the absence of human IgG
	iVLP-Ori					iVLP-Ori(U123A)
	0.001	0.01	0.1	1	10	0.001	0.01	0.1	1	10
1	25.3	48.56	28.57	16.26	15.92	5.46	2.55	1.33	1.02	1.06
2	29.89	55.08	34.02	18.82	19.68	6.56	3.12	1.86	1.39	1.49
3	33.9	57.36	36.49	21.75	21.54	7.62	3.74	2.78	2.2	2
1	142.321	273.167	160.716	91.4682	89.5556	52.2488	24.4019	12.7273	9.76077	10.1435
2	168.142	309.844	191.374	105.869	110.707	62.7751	29.8565	17.799	13.3014	14.2584
3	190.699	322.67	205.269	122.351	121.17	72.9187	35.7895	26.6029	21.0526	19.1388
Ave	167.054	301.894	185.787	106.563	107.144	62.6475	30.0159	19.0431	14.7049	14.5136
SD	24.2073	25.6914	22.796	15.4533	16.1055	10.3355	5.69545	7.02095	5.77529	4.50303
	Positivity in THP1/PMA				iVLP-Ori	Positivity in THP1/PMA				iVLP-Ori(U123A)
				Inf1	16.86				Inf1	7.75
				Inf2	18.2				Inf2	8.88
				Inf3	21.62				Inf3	11.41
				Ave	18.8933				Ave	9.34667
	In the presence of human IgG (100μg/mL)
	iVLP-Ori					iVLP-Ori(U123A)
	0.001	0.01	0.1	1	10	0.001	0.01	0.1	1	10
1	17.56	23.56	22.71	17.14	16.7	2.84	1.75	1.86	1.31	1.24
2	19.26	27.03	25.53	19.46	19.63	3.5	2.24	1.68	1.45	1.49
3	22.22	29.74	28.5	22.34	22.2	4.57	3.72	2.76	2.24	2.22
1	92.9428	124.7	120.201	90.7198	88.391	30.3852	18.7233	19.9001	14.0157	13.2668
2	101.941	143.066	135.127	102.999	103.899	37.4465	23.9658	17.9743	15.5136	15.9415
3	117.608	157.41	150.847	118.243	117.502	48.8944	39.8003	29.5292	23.9658	23.7518
Ave	104.164	141.725	135.392	103.987	103.264	38.9087	27.4964	22.4679	17.8317	17.6534
SD	12.4818	16.3961	15.3246	13.788	14.5658	9.34087	10.9731	6.19065	5.36481	5.44809

## Sheet: Fig 6a
	recOri	0	1	2	3
		1.75	4.25	6.25	6.75
		1.75	4.5	6.5	7.25
		2	4.75	5.5	7.25
	Average	1.83333	4.5	6.08333	7.08333
	SD	0.144338	0.25	0.520416	0.288675
	recOri(U123A)
		1	3.5	6	6.75
		1.25	3.75	6	7
		1.25	4.25	6.25	6.75
	Average	1.16667	3.83333	6.08333	6.83333
	SD	0.144338	0.381881	0.144338	0.144338
	recOri	0	1	2	3
		4	6.5	7.75	7.25
		4.25	6	7.5	7.5
		4.25	6.25	7.5	7.75
	Average	4.16667	6.25	7.58333	7.5
	SD	0.144338	0.25	0.144338	0.25
	recOri(U123A)
		3	5.5	7	7.75
		3.5	5.75	7.25	7
		3.25	5.75	7.25	7.75
	Average	3.25	5.66667	7.16667	7.5
	SD	0.25	0.144338	0.144338	0.433013

## Sheet: Fig 6b
		IL-6					Average		SD
							recOri	recOri(U123A)	recOri	recOri(U123A)
	recOri0.02	D0	3.2	3.2	3.2		3.2	3.2	5.43896e-16	5.43896e-16
		D1	3.2	3.2	3.2		3.2	3.2	5.43896e-16	5.43896e-16
		D2	7.43309	10.8494	7.86715		8.71654	3.2	1.85981	5.43896e-16
		D3	23.1481	24.0997	20.576		22.608	12.075	1.82294	0.827217
							recOri	recOri(U123A)	recOri	recOri(U123A)
	recOri2	D0	3.2	3.2	3.2		3.2	3.2	5.43896e-16	5.43896e-16
		D1	15.1196	14.948	14.5608		14.8761	3.2	0.286257	5.43896e-16
		D2	125.819	171.72	154.144		150.561	35.9747	23.159	3.98296
		D3	173.21	164.376	150.756		162.781	61.2559	11.3119	2.15774
	recOri(U123A)0.02	D0	3.2	3.2	3.2
		D1	3.2	3.2	3.2
		D2	3.2	3.2	3.2
		D3	12.5076	11.1211	12.5961
	recOri(U123A)2	D0	3.2	3.2	3.2
		D1	3.2	3.2	3.2
		D2	39.0134	31.4656	37.4452
		D3	63.6827	59.5536	60.5315

## Sheet: Fig 6c
		TNFalpha					Average		SD
							recOri	recOri(U123A)	recOri	recOri(U123A)
	recOri0.02	D0	2.56109	2.13763	2.13763		2.27878	2.83989	0.244488	0.336767
		D1	140.295	161.629	140.862		147.595	110.75	12.1567	4.56827
		D2	2106.32	2017.11	2053.06		2058.83	488.154	44.8837	31.3513
		D3	3029.18	2810.82	2406.02		2748.67	1852.97	316.194	286.329
							recOri	recOri(U123A)	recOri	recOri(U123A)
	recOri2	D0	1.49129	2.13763	2.34999		1.99297	2.06537	0.447252	0.326803
		D1	3785.97	3408.89	3540.4		3578.42	639.438	191.396	26.4332
		D2	8942.23	9389.27	9786.46		9372.65	5403.2	422.359	1099.56
		D3	9535.66	9101.17	9184.07		9273.63	6292.12	230.677	1607.17
	recOri(U123A)0.02	D0	3.08403	2.45569	2.97994
		D1	115.246	110.891	106.113
		D2	474.793	523.972	465.696
		D3	1953.21	1530	2075.71
	recOri(U123A)2	D0	1.70848	2.34999	2.13763
		D1	614.696	636.331	667.287
		D2	5705.79	4184.03	6319.77
		D3	6401.9	4632.88	7841.6

## Sheet: Fig 7 Viral genome
	Serum	Copy numbers in 1mL sera
	recOri	2	4	6	10	14
		1250	2977500	3456250
		1627.5	12117500	21237500
		1250	17287500	156125000
	Ave	1375.83	1.07942e+07	6.02729e+07
	SD	217.95	7.2462e+06	8.34851e+07
	recOri(U123A)	2	4	6	10	14
		1250	1250	3030	1250	1250
		1250	8852.5	2703.75	1250	1250
		1250	23412.5	1250	3728.75	1250
	Ave	1250	11171.7	2327.92	2076.25	1250
	SD	0	11261.8	947.649	1431.11	0

[truncated: 6 more sheets: Fig 7 White blood cells, Fig 7 Lymphocytes, Fig 7 Alanine aminotransferase, Fig 7 IL-6, Fig 7 TNFalpha, Fig 8b]
