# Supplementary material for: N-glycosylation of viral glycoprotein is a novel determinant for the tropism and virulence of highly pathogenic tick-borne bunyaviruses
Source: PLoS Pathog. 2024 Jul 15;20(7):e1012348. doi: 10.1371/journal.ppat.1012348 (PMC11271937; doi:10.1371/journal.ppat.1012348)
Supplement: S2 Data — (XLSX) [file ppat.1012348.s016.xlsx]

## Sheet: S1 Fig
				0	1	2	3	4	5	6	7	8	9	10	11	12	13	14
	Mouse No. 1F	SFTSV Ori	10exp4 in 0.1ml	16.9	17.3	16.9	15.4	13.7
	Mouse No. 2F	SFTSV Ori	10exp4 in 0.1ml	18.6	18.3	17.7	16	14.5
	Mouse No. 3F	SFTSV Ori	10exp4 in 0.1ml	19.4	19.1	18.5	16.8	15.2
	Mouse No. 4F	SFTSV Hp50-4	10exp4 in 0.1ml	18.8	19.1	19.6	18.6	18.1	18.4	18.8	19.3	18.3	15.9	14.5	13.1	12.4
	Mouse No. 5F	SFTSV Hp50-4	10exp4 in 0.1ml	18	18.5	18.3	18.8	17.8	17.9	18.5	19	19.4	19.4	18.7	19	19.3	19.8	19.7
	Mouse No. 6F	SFTSV Ori	10exp2 in 0.1ml	17.5	17.8	18.1	17.2	15	13.8
	Mouse No. 7F	SFTSV Ori	10exp2 in 0.1ml	18.5	18.5	19.2	17.3	16.1	15.4
	Mouse No. 8F	SFTSV Hp50-4	10exp2 in 0.1ml	17.3	17.8	18.1	18	17.9	17.8	17	17.5	17.6	17.5	17.1	17.1	17.7	17.6	17.9
	Mouse No. 9F	SFTSV Hp50-4	10exp2 in 0.1ml	20.2	19.9	20.3	20.4	20.2	20.3	19.7	20.1	20.2	20.7	19.3	17.1	15.9	16.5	17.4
	Mouse No. 10F	SFTSV Hp50-4	10exp2 in 0.1ml	18.9	19.1	19.5	19.4	19.4	19.4	18.6	18.6	18.6	19.1	20.1	19.5	19.5	19.9	19.9
	Mouse No. 11F	SFTSV Ori	10exp0 in 0.1ml	18.4	18.3	18.6	18.5	16.5	15.3	14.4
	Mouse No. 12F	SFTSV Ori	10exp0 in 0.1ml	19	19	19.5	19.4	18	17.1	16.5	14.7
	Mouse No. 13F	SFTSV Ori	10exp0 in 0.1ml	18.2	18.1	18.1	18.4	16.3	15.4	14.5
	Mouse No. 14F	SFTSV Hp50-4	10exp0 in 0.1ml	18.6	18.6	19.2	19.1	19.6	19.1	18.8	19.3	19.7	19.7	20	19.8	20.3	20.2	19.9
	Mouse No. 15F	SFTSV Hp50-4	10exp0 in 0.1ml	17.5	17.9	18.3	18	17.9	18	17.9	18.2	18.1	18.3	18.7	18.4	18.7	18.8	18.7
	Mouse No. 1Ｍ	SFTSV Ori	10exp4 in 0.1ml	22.6	22.5	22	20.5	18.9
	Mouse No. 2Ｍ	SFTSV Ori	10exp4 in 0.1ml	24.3	24.5	23.7	21.6	20.3	19.1
	Mouse No. 3Ｍ	SFTSV Hp50-4	10exp4 in 0.1ml	24.2	25	24.9	25	23.9	24	24.3	24.8	25	24.1	21.7	19.5	20.8	21.8	22.5
	Mouse No. 6F*	SFTSV Hp50-4	10exp4 in 0.1ml	19.4	20.4	20.4	19.8	19.4	19.2	18.8	19.3	19.8	16.4	14.8	13.7	15	17.2	17.7
	Mouse No. 5Ｍ	SFTSV Hp50-4	10exp4 in 0.1ml	23.3	24.2	24.3	24.2	23.2	23	22.9	23.1	21.7	18	16.9
	Mouse No. 6Ｍ	SFTSV Ori	10exp2 in 0.1ml	24.1	24.1	24.1	23.6	21.6	20.3
	Mouse No. 7Ｍ	SFTSV Ori	10exp2 in 0.1ml	23	23	23.4	22.8	20.6	19.5	17.9
	Mouse No. 8Ｍ	SFTSV Ori	10exp2 in 0.1ml	22.6	22.7	22.4	21.7	20	18.9
	Mouse No. 9Ｍ	SFTSV Hp50-4	10exp2 in 0.1ml	24.8	25.4	25.7	25.2	25.7	24.8	24	24	24.1	24.4	22.3	19.3	18.3
	Mouse No. 10Ｍ	SFTSV Hp50-4	10exp2 in 0.1ml	24.6	24.9	25	25.2	25	24.9	25	25	25.2	25.1	25.2	25	24.9	24.9	24.8
	Mouse No. 11Ｍ	SFTSV Ori	10exp0 in 0.1ml	23.6	23.7	24.2	23.8	23.6	21.6	20.5	19	17.6
	Mouse No. 12Ｍ	SFTSV Ori	10exp0 in 0.1ml	23.2	23.1	23.7	23.2	23	21	19.6
	Mouse No. 13Ｍ	SFTSV Hp50-4	10exp0 in 0.1ml	25.9	25.8	26.1	26.4	25.9	26.3	26.2	25.8	26.3	25.9	26.7	26.5	26.9	26.5	26.5
	Mouse No. 14Ｍ	SFTSV Hp50-4	10exp0 in 0.1ml	23.2	23.4	23.8	23.4	23.6	23.6	23.7	23.6	23.8	23.2	24	23.8	24	23.6	24.1
	Mouse No. 15Ｍ	SFTSV Hp50-4	10exp0 in 0.1ml	24.1	24.2	24.5	24.7	24.4	24.3	24.7	24.5	24.8	24.3	25	24.4	24.8	24.5	24.7
		Ori 10exp4 (1F)		100	102.367	100	91.1243	81.0651
		Ori 10exp4 (2F)		100	98.3871	95.1613	86.0215	77.957
		Ori 10exp4 (3F)		100	98.4536	95.3608	86.5979	78.3505
		Ori 10exp4 (1M)		100	99.5575	97.3451	90.708	83.6283
		Ori 10exp4 (2M)		100	100.823	97.5309	88.8889	83.5391	78.6008
		Ori 10exp2 (6F)		100	101.714	103.429	98.2857	85.7143	78.8571
		Ori 10exp2 (7F)		100	100	103.784	93.5135	87.027	83.2432
		Ori 10exp2 (6M)		100	100	100	97.9253	89.6266	84.2324
		Ori 10exp2 (7M)		100	100	101.739	99.1304	89.5652	84.7826	77.8261
		Ori 10exp2 (8M)		100	100.442	99.115	96.0177	88.4956	83.6283
		Ori 10exp0 (11F)		100	99.4565	101.087	100.543	89.6739	83.1522	78.2609
		Ori 10exp0 (12F)		100	100	102.632	102.105	94.7368	90	86.8421	77.3684
		Ori 10exp0 (13F)		100	99.4505	99.4505	101.099	89.5604	84.6154	79.6703
		Ori 10exp0 (11M)		100	100.424	102.542	100.847	100	91.5254	86.8644	80.5085	74.5763
		Ori 10exp0 (12M)		100	99.569	102.155	100	99.1379	90.5172	84.4828
		Hp50-4 10exp4 (4F)		100	101.596	104.255	98.9362	96.2766	97.8723	100	102.66	97.3404	84.5745	77.1277	69.6809	65.9574
		Hp50-4 10exp4 (5F)		100	102.778	101.667	104.444	98.8889	99.4444	102.778	105.556	107.778	107.778	103.889	105.556	107.222	110	109.444
		Hp50-4 10exp4 (3M)		100	103.306	102.893	103.306	98.7603	99.1736	100.413	102.479	103.306	99.5868	89.6694	80.5785	85.9504	90.0826	92.9752
		Hp50-4 10exp4 (6F*)		100	105.155	105.155	102.062	100	98.9691	96.9072	99.4845	102.062	84.5361	76.2887	70.6186	77.3196	88.6598	91.2371
		Hp50-4 10exp4 (5M)		100	103.863	104.292	103.863	99.5708	98.7124	98.2833	99.1416	93.133	77.2532	72.5322
		Hp50-4 10exp2 (8F)		100	102.89	104.624	104.046	103.468	102.89	98.2659	101.156	101.734	101.156	98.8439	98.8439	102.312	101.734	103.468
		Hp50-4 10exp2 (9F)		100	98.5149	100.495	100.99	100	100.495	97.5248	99.505	100	102.475	95.5446	84.6535	78.7129	81.6832	86.1386
		Hp50-4 10exp2 (10F)		100	101.058	103.175	102.646	102.646	102.646	98.4127	98.4127	98.4127	101.058	106.349	103.175	103.175	105.291	105.291
		Hp50-4 10exp2 (9M)		100	102.419	103.629	101.613	103.629	100	96.7742	96.7742	97.1774	98.3871	89.9194	77.8226	73.7903
		Hp50-4 10exp2 (10M)		100	101.22	101.626	102.439	101.626	101.22	101.626	101.626	102.439	102.033	102.439	101.626	101.22	101.22	100.813
		Hp50-4 10exp0 (14F)		100	100	103.226	102.688	105.376	102.688	101.075	103.763	105.914	105.914	107.527	106.452	109.14	108.602	106.989
		Hp50-4 10exp0 (15F)		100	102.286	104.571	102.857	102.286	102.857	102.286	104	103.429	104.571	106.857	105.143	106.857	107.429	106.857
		Hp50-4 10exp0 (13M)		100	99.6139	100.772	101.931	100	101.544	101.158	99.6139	101.544	100	103.089	102.317	103.861	102.317	102.317
		Hp50-4 10exp0 (14M)		100	100.862	102.586	100.862	101.724	101.724	102.155	101.724	102.586	100	103.448	102.586	103.448	101.724	103.879
		Hp50-4 10exp0 (15M)		100	100.415	101.66	102.49	101.245	100.83	102.49	101.66	102.905	100.83	103.734	101.245	102.905	101.66	102.49

## Sheet: S2 Fig
	Vero	0	1	2	3
	Original	1	3.75	5.25	5.75
		1	3.5	5	6
		1.25	3.5	5	6
	Mean	1.08333	3.58333	5.08333	5.91667
	SD	0.144338	0.144338	0.144338	0.144338
	Hp50-4	1	3.25	4.75	4.25
		1.25	3	3	5.25
		1.25	3	4.75	5.25
	Mean	1.16667	3.08333	4.16667	4.91667
	SD	0.144338	0.144338	1.01036	0.57735
	HuH-7	0	1	2	3
	Original	0.5	3.25	5.5	7.25
		0.5	4.5	6.25	7.25
		0.5	4.25	6.75	7.75
	Mean	0.5	4	6.16667	7.41667
	SD	0	0.661438	0.629153	0.288675
	Hp50-4	0.5	2.75	4	6.25
		0.5	2.75	5	5.75
		0.5	3	5	6.25
	Mean	0.5	2.83333	4.66667	6.08333
	SD	0	0.144338	0.57735	0.288675
	SK-N-SH	0	1	2	3
	Original	0.75	2.5	3.25	2.5
		0.5	3.5	3.5	5
		0.5	2.75	3.75	5
	Mean	0.583333	2.91667	3.5	4.16667
	SD	0.144338	0.520416	0.25	1.44338
	Hp50-4	0.5	2.75	3.5	3.5
		0.5	2	3.25	3.25
		0.5	2.5	3.5	4.25
	Mean	0.5	2.41667	3.41667	3.66667
	SD	0	0.381881	0.144338	0.520416

## Sheet: S5 Fig
					Jurkat	Control			mSIGNR1			mSIGNR3			mLSECtin
	Vero	%	Average			%	J%/V%		%	J%/V%		%	J%/V%		%	J%/V%
	recOri	3.54	3.58667			0.03	0.00836431		2.79667	0.77974		0.35	0.0975836		2.23	0.621747
		3.47				0.04	0.0111524		2.50667	0.698885		0.47	0.131041		2.37	0.660781
		3.75				0	0		2.90667	0.810409		0.32	0.0892193		2.35	0.655204
						Ave	0.00650558		Ave	0.763011		Ave	0.105948		Ave	0.645911
						SD	0.0058039		SD	0.0576133		SD	0.0221299		SD	0.0211112
		%	Average			%	J%/V%		%	J%/V%		%	J%/V%		%	J%/V%
	recOri(U123A)	4.3	4.39			0	0		0.0566667	0.0129081		0.1	0.022779		0.44	0.100228
		4.43				0	0		0.0266667	0.00607441		0.07	0.0159453		0.37	0.0842825
		4.44				0.03	0.00683371		0.0466667	0.0106302		0.08	0.0182232		0.2	0.0455581
						Ave	0.0022779		Ave	0.00987092		Ave	0.0189825		Ave	0.0766894
						SD	0.00394545		SD	0.00347956		SD	0.00347956		SD	0.0281147

## Sheet: S6 Fig
		Mock	0	0.5	5	50	500			Mock	0	0.5	5	50	500			Mock	0	0.5	5	50	500
	J/DCSIGN	0.05	56.8	40.38	23.15	12.95	6.31		J/DCSIGNR	0.1	31.67	31.04	30.84	30.91	29.41		J/LSECtin	0.08	64.48	63.04	63.33	62	59.78
	Mannan	0.08	58.55	40.01	21.97	13.73	5.97		Mannan	0.08	30.96	30.75	31.07	31.1	28.82		Mannan	0.07	64.01	62.79	62.84	62.94	60.96
		0.07	58.44	41.28	22.26	13.05	6.46			0.1	31.18	31.14	30.85	31.29	29.57			0.07	64.26	62.84	63.41	62.25	59.47
		Ave	57.93							Ave	31.27							Ave	64.25
		Mock	No inhibitor	0.5	5	50	500			Mock	No inhibitor	0.5	5	50	500			Mock	No inhibitor	0.5	5	50	500
	J/DCSIGN	0.05	56.8	56.32	56.15	55.22	35.13		J/DCSIGNR	0.1	31.67	30.88	31.39	30.48	27.93		J/LSECtin	0.08	64.48	64.19	61.58	50.49	25.03
	GlcNAcbeta1-2Man	0.08	58.55	56.76	55.69	55.22	35.58		GlcNAcbeta1-2Man	0.08	30.96	30.53	31.15	29.84	28.73		GlcNAcbeta1-2Man	0.07	64.01	63.68	62.25	50.19	25.48
		0.07	58.44	56.83	54.85	55.3	35.78			0.1	31.18	30.18	30.96	30.4	27.71			0.07	64.26	62.72	60.93	49.96	25.07
		Ave	57.93							Ave	31.27							Ave	64.25
	J/DCSIGN		98.0494	69.7048	39.962	22.3546	10.8925		J/DCSIGNR		101.279	99.2645	98.6249	98.8487	94.0518		J/LSECtin		100.358	98.1167	98.5681	96.4981	93.0428
	Mannan		101.07	69.0661	37.9251	23.701	10.3055		Mannan		99.0086	98.3371	99.3604	99.4563	92.165		Mannan		99.6265	97.7276	97.8054	97.9611	94.8794
			100.88	71.2584	38.4257	22.5272	11.1514				99.7122	99.5843	98.6569	100.064	94.5635				100.016	97.8054	98.6926	96.8872	92.5603
		Ave	100	70.0098	38.7709	22.8609	10.7831			Ave	100	99.0619	98.8807	99.4563	93.5934			Ave	100	97.8833	98.3554	97.1154	93.4942
		SD	1.69196	1.12752	1.06145	0.732645	0.433393			SD	1.16231	0.647799	0.415734	0.607611	1.26323			SD	0.366007	0.205895	0.48031	0.75776	1.22365
	J/DCSIGN		98.0494	97.2208	96.9273	95.3219	60.6422		J/DCSIGNR		101.279	98.7528	100.384	97.4736	89.3188		J/LSECtin		100.358	99.9066	95.8444	78.5837	38.9572
	GlcNAcbeta1-2Man		101.07	97.9803	96.1333	95.3219	61.419		GlcNAcbeta1-2Man		99.0086	97.6335	99.6162	95.4269	91.8772		GlcNAcbeta1-2Man		99.6265	99.1128	96.8872	78.1167	39.6576
			100.88	98.1012	94.6832	95.46	61.7642				99.7122	96.5142	99.0086	97.2178	88.6153				100.016	97.6187	94.8327	77.7588	39.0195
		Ave	100	97.7674	95.9146	95.368	61.2751			Ave	100	97.6335	99.6695	96.7061	89.9371			Ave	100	98.8794	95.8547	78.153	39.2114
		SD	1.69196	0.477241	1.13791	0.0797307	0.574687			SD	1.16231	1.11928	0.689108	1.11516	1.7166			SD	0.366007	1.1617	1.02728	0.413649	0.38765

## Sheet: S8 Fig
					Jurkat	Control			Jurkat	DC-SIGN			Jurkat	DC-SIGNR			Jurkat	LSECtin
Vero	%	Average			%	Average			%	Average			%	Average			%	Average
Mock-1	0.11	0.0733333			0.1	0.196667			0.1	0.193333			0.09	0.123333			0.1	0.176667
Mock-2	0.06				0.09				0.05				0.03				0.1
Mock-3	0.05				0.4				0.43				0.25				0.33
		-Mock%	Average			-Mock%	J%/V%			-Mock%	J%/V%			-Mock%	J%/V%			-Mock%	J%/V%
iVLP-Ori	2.34	2.26667	2.27333		0.09	0	0		4.37	4.17667	1.83724		5.78	5.58333	2.45601		5.7	5.50333	2.42082
	2.46	2.38667			0.1	0	0		4.19	3.99667	1.75806		6.49	6.29333	2.76833		4.94	4.74333	2.08651
	2.24	2.16667			0.53	0.333333	0.146628		4.8	4.60667	2.02639		6.33	6.13333	2.69795		5.93	5.73333	2.52199
						Ave	0.0488759			Ave	1.8739			Ave	2.64076			Ave	2.34311
						SD	0.0846555			SD	0.137869			SD	0.163823			SD	0.227906
			Average			-Mock%				-Mock%				-Mock%				-Mock%
iVLP-Ori(U123A)	2.33	2.25667	2.38333		0.16	0	0		0.21	0.0133333	0.00559441		0.08	0	0		1.02	0.823333	0.345455
	2.62	2.54667			0.06	0	0		0.12	0	0		0.06	0	0		0.55	0.353333	0.148252
	2.42	2.34667			0.84	0.643333	0.26993		0.68	0.483333	0.202797		0.22	0.0233333	0.00979021		1.28	1.08333	0.454545
						Ave	0.0899767			Ave	0.0694639			Ave	0.0032634			Ave	0.316084
						SD	0.155844			SD	0.115504			SD	0.00565238			SD	0.155245
			Average			-Mock%				-Mock%				-Mock%				-Mock%
iVLP-Δ1stNgly	2.69	2.61667	2.6		0.09	0	0		0.91	0.713333	0.274359		0.45	0.253333	0.0974359		2.59	2.39333	0.920513
	2.81	2.73667			0.11	0	0		0.86	0.663333	0.255128		0.26	0.0633333	0.024359		2.11	1.91333	0.735897
	2.52	2.44667			0.6	0.403333	0.155128		1.01	0.813333	0.312821		0.38	0.183333	0.0705128		2.44	2.24333	0.862821
						Ave	0.0517094			Ave	0.280769			Ave	0.0641026			Ave	0.839744
						SD	0.0895633			SD	0.0293755			SD	0.0369578			SD	0.0944464
			Average			-Mock%				-Mock%				-Mock%				-Mock%
iVLP-Δ2ndNgly	3.02	2.94667	2.93333		0.17	0	0		3.09	2.89333	0.986364		4.6	4.40333	1.50114		8.98	8.78333	2.99432
	3.16	3.08667			0.19	0	0		3.51	3.31333	1.12955		5.12	4.92333	1.67841		8.21	8.01333	2.73182
	2.84	2.76667			0.59	0.393333	0.134091		3.83	3.63333	1.23864		5.15	4.95333	1.68864		9.01	8.81333	3.00455
						Ave	0.044697			Ave	1.11818			Ave	1.62273			Ave	2.91023
						SD	0.0774174			SD	0.12652			SD	0.105425			SD	0.154591
			Average			-Mock%				-Mock%				-Mock%				-Mock%
iVLP-Δ3rdNgly	2.22	2.14667	2.24		0.18	0	0		12.28	12.0833	5.39435		15.39	15.1933	6.78274		14.11	13.9133	6.21131
	2.27	2.19667			0.18	0	0		12.1	11.9033	5.31399		15.04	14.8433	6.62649		13.67	13.4733	6.01488
	2.45	2.37667			0.47	0.273333	0.122024		13.59	13.3933	5.97917		15.63	15.4333	6.88988		14.2	14.0033	6.25149
						Ave	0.0406746			Ave	5.5625			Ave	6.76637			Ave	6.15923
						SD	0.0704505			SD	0.363074			SD	0.132457			SD	0.126611
			Average			-Mock%				-Mock%				-Mock%				-Mock%
iVLP-Δ5thNgly	2.78	2.70667	2.78333		0.17	0	0		4.02	3.82333	1.37365		5.74	5.54333	1.99162		3.25	3.05333	1.09701
	2.88	2.80667			0.15	0	0		3.49	3.29333	1.18323		6.13	5.93333	2.13174		2.97	2.77333	0.996407
	2.91	2.83667			0.57	0.373333	0.134132		4.12	3.92333	1.40958		6.61	6.41333	2.30419		3.84	3.64333	1.30898
						Ave	0.0447106			Ave	1.32216			Ave	2.14251			Ave	1.13413
						SD	0.077441			SD	0.121644			SD	0.156566			SD	0.15956

## Sheet: S9a Fig
					Jurkat	Control			DC-SIGN			DC-SIGNR			LSECtin
	Vero	%	Average			%	J%/V%		%	J%/V%		%	J%/V%		%	J%/V%
	SPL010rec	1.38	1.62			0.07	0.0432099		25.24	15.5802		10.27	6.33951		41.87	25.8457
		1.8				0.33	0.203704		26.59	16.4136		10.98	6.77778		42.32	26.1235
		1.68				0.64	0.395062		27.75	17.1296		10.13	6.25309		43.47	26.8333
						Ave	0.213992		Ave	16.3745		Ave	6.45679		Ave	26.2675
						SD	0.176151		SD	0.775431		SD	0.281322		SD	0.509337
		%	Average			%	J%/V%		%	J%/V%		%	J%/V%		%	J%/V%
	SPL010Δ1stNgly	1	1.11667			0.1	0.0895522		4.59	4.11045		0.43	0.385075		13.35	11.9552
		0.95				0.21	0.18806		4.87	4.36119		0.7	0.626866		14.32	12.8239
		1.4				0.4	0.358209		5.63	5.04179		1.09	0.976119		15.14	13.5582
						Ave	0.21194		Ave	4.50448		Ave	0.662687		Ave	12.7791
						SD	0.135911		SD	0.481921		SD	0.297146		SD	0.80243
					Jurkat	Control			DC-SIGN			DC-SIGNR			LSECtin
	Vero	%	Average			%	J%/V%		%	J%/V%		%	J%/V%		%	J%/V%
	SPL057rec	3.25	3.57667			0.13	0.0802469		27.39	16.9074		6.19	3.82099		35.3	21.7901
		3.44				0.29	0.179012		29.76	18.3704		5.86	3.61728		36.63	22.6111
		4.04				0.84	0.518519		29.92	18.4691		6.63	4.09259		36.66	22.6296
						Ave	0.259259		Ave	17.9156		Ave	3.84362		Ave	22.3436
						SD	0.229892		SD	0.874549		SD	0.238461		SD	0.479433
		%	Average			%	J%/V%		%	J%/V%		%	J%/V%		%	J%/V%
	SPL057Δ1stNgly	3.38	3.47			0.07	0.0626866		1.52	1.36119		0.13	0.116418		2.7	2.41791
		3.5				0.13	0.116418		1.95	1.74627		0.22	0.197015		2.83	2.53433
		3.53				0.64	0.573134		2.3	2.0597		0.54	0.483582		3.57	3.19701
						Ave	0.250746		Ave	1.72239		Ave	0.265672		Ave	2.71642
						SD	0.280486		SD	0.349866		SD	0.192971		SD	0.42026

## Sheet: S10a Fig
			Normal mIgG	#120507	#120604	SOTO-1
			15.32	16.16	15.56	14.62
			15.71	16.23	15.8	15.06
			16.09	16.71	16.24	15.57
	Ave		15.7067
		%	97.5382	102.886	99.0662	93.0815
			100.021	103.332	100.594	95.8829
			102.441	106.388	103.396	99.1299
		Ave	100	104.202	101.019	96.0314
		SD	2.45126	1.90612	2.19567	3.02693

## Sheet: S10b Fig
	PMA-treated THP-1		Normal mIgG	Combination
			0.85	0.87
			1.26	1.31
			2.45	2.33
		Average	1.52
				Combination
				102.353
				103.968
				95.102
			Ave	100.474
			SD	4.72219

## Sheet: S11 Fig Viral genome in liver
	Liver	Copy numbers in 1µg RNA
	recOri	2	4	6	10	14
		2.2	919.273	816132
		2.2	1491.08	1.01224e+06
		2.2	79205.4	2.0455e+06
	Ave	2.2	27205.3	1.29129e+06
	SD	0	45034.4	660487
	recOri(U123A)	2	4	6	10	14
		2.2	2.2	2.20434	2.2	2.2
		2.2	2.2	23.7849	2.2	2.2
		2.2	21.2021	16.1933	133.958	2.2
	Ave	2.2	8.53405	14.0608	46.1192	2.2
	SD	0	10.9709	10.9472	76.0703	0

## Sheet: S11 Fig Viral genome in spleen
	Spleen	Copy numbers in 1µg RNA
	recOri	2	4	6	10	14
		2.2	57867.3	2.28692e+07
		3.44149	282255	1.04295e+07
		2.2	524877	1.15602e+07
	Ave	2.61383	288333	1.49529e+07
	SD	0.716774	233564	6.87893e+06
	recOri(U123A)	2	4	6	10	14
		2.2	2.63504	2418.55	36.472	128.053
		2.2	4.25511	3001.44	568.399	527.92
		2.2	62.2165	13999.3	1362.78	209.214
	Ave	2.2	23.0356	6473.1	655.885	288.396
	SD	0	33.9414	6524.41	667.47	211.366

[truncated: 14 more sheets: S11 Fig Viral genome in kidney, S11 Fig Viral genome in brain, S11 Fig Albumin, S11 Fig Blood urea nitrogen, S11 Fig Glucose, S11 Fig Globulin, S11 Fig IL-1beta, S11 Fig IL-10, S11 Fig IL-13, S11 Fig IP-10, S11 Fig MCP-1, S11 Fig MIP-1alpha, S12 Fig, S14 Fig]
